# Supplementary material for: Exome sequencing in undiagnosed congenital myopathy reveals new genes and refines genes–phenotypes correlations
Source: Genome Med. 2024 Jul 9;16:87. doi: 10.1186/s13073-024-01353-0 (PMC11234750; doi:10.1186/s13073-024-01353-0)
Supplement: Supplementary file 1 — Additional file 1: Table S1. Clinical, histological and pathogenic variants for probands from 123 families with signs of congenital myopathy. Variants were classified according to the ACMG standards and guidelines [18]. Genes are listed in alphabetical order. -: data not available, F: female, M: male, LL: lower limbs, UL: upper limbs, N: normal, CFTD: congenital fiber type disproportion, CNM: centronuclear myopathy, TAM: tubular aggregate myopathy, SD: splice donor. Homozygous pathogenic variants are shown in bold. 1The probands of families 8 and 49 are third-degree relatives. [file 13073_2024_1353_MOESM1_ESM.xlsx]

## Sheet: Feuil2
N°	Sex	Age at onset	Distribution of weakness	Additional clinical characteristics	Maximum CK (UI/L)	Histological cohort	Implicated genes	Inheritance pattern	Pathogenic variant(s)	ACMG classification	ClinVar Accession Number	Référence(s)
1	m	Congenital	-	Fetal akinesia, hydramnios, congenital hypotonia and death at 4 days of life	-	Nemaline myopathy	ACTA1	Heterozygous	NM_001100.4:c.686T>C (p.Met229Thr)	Pathogenic	SCV005038471	Labasse C, et al. Acta neuropathol commun. 2022.
2	f	Congenital	-	Congenital hypotonia, cardiomyopathy, respiratory insufficiency (tracheostomy), deglutition problems, and death at 9 years old	-	Nemaline myopathy	ACTA1	Heterozygous (mosaicism)	NM_001100.4:c.466G>C (p.Asp156His)	Pathogenic	SCV005038472	Labasse C, et al. Acta neuropathol commun. 2022.
3	m	-	-	-	-	Nemaline myopathy	ACTA1	Heterozygous	NM_001100.4:c.203C>A (p.Thr68Asn)	Pathogenic	SCV005038473	Labasse C, et al. Acta neuropathol commun. 2022.
4	m	-	Proximal UL and LL	-	-	Nemaline myopathy	ACTA1	Heterozygous (mosaicism)	NM_001100.4:c.346G>C (p.Ala116Pro)	Likely pathogenic	SCV005038474	In this report
5	m	-	-	-	-	Core-rod myopathy	ACTA1	Heterozygous (mosaicism)	NM_001100.4:c.440C>T (p.Ser147Phe)	Pathogenic	SCV005038475	In this report
6	m	-	-	-	-	Myopathy with protein aggregates	ACTA1	Heterozygous	NM_001100.4:c.220G>C (p.Glu74Gln)	Pathogenic	SCV005038476.	In this report
7	m	-	-	Respiratory insufficiency (noninvasive ventilation)	-	Undefined CM	ACTA1	Heterozygous	NM_001100.4:c.283G>A (p.Glu95Lys)	Pathogenic	SCV005038477	Labasse C, et al. Acta neuropathol commun. 2022.
8	f	Congenital	Generalized	Hydramnios, congenital hypotonia, feeding difficulties, respiratory insufficiency (invasive ventilation) and death at 4 years old	-	Nemaline myopathy	ACTA1	Heterozygous	NM_001100.4:c.763G>C (p.Glu255Gln)	Likely pathogenic	SCV005038478	In this report
9	m	-	-	-	-	Core myopathy	ACTN2	Heterozygous	NM_001103.4:c.2180T>G (p.Leu727Arg)	Pathogenic	SCV005038479	Lornage X, et al. Acta Neuropathol. 2019.
10	f	-	-	-	-	No biopsy	ALG14	Compound heterozygous	NM_144988.4:c.220G>A (p.Asp74Asn) // NM_144988.4:c.136+1G>C	Pathogenic // Pathogenic	SCV005038480 // SCV005038481	In this report
11	m	Congenital	Generalized	Congenital hypotonia, arthrogryposis, congenital bone fractures, respiratory insufficiency and death at 0 day of life	-	CNM	ASCC1	Homozygous	NM_001198800.3:c.328C>T (p.Arg110*)	Pathogenic	SCV005038482	Böhm J, et al. J Med Genet. 2019.
12	f	Congenital	-	Congenital hypotonia and arthrogryposis	-	Mini-rods myopathy	ASCC1	Compound heterozygous	NM_001198800.3:c.382C>T (p.Arg128*) // NM_001198800.3:c.157dup (p.Glu53Glyfs*19)	Pathogenic // Pathogenic	SCV005038483 // SCV005038484	Böhm J, et al. J Med Genet. 2019.
13	m	Childhood	Generalized	Mild respiratory insufficiency	N	CNM	CACNA1S	Heterozygous	NM_000069.3:c.2225C>A (p.Pro742Gln)	Pathogenic	SCV005038485	Schartner V, et al. Acta Neuropathol. 2017.
14	m	Congenital	Proximal/ distal LL	Congenital hypotonia, eye defect movements and feeding difficulties	N	CNM	CACNA1S	Compound heterozygous	NM_000069.3:c.1189_1190del (p.Ser397Profs*3) // NM_000069.3:c.4967del (p.Leu1656Argfs*67)	Pathogenic // Pathogenic	SCV005038486 // SCV005038487	Schartner V, et al. Acta Neuropathol. 2017.
15	m	Congenital	Generalized	Ophthalmoplegia, mild feeding difficulties and scoliosis	N	Core myopathy	CACNA1S	Heterozygous	NM_000069.3:c.2224C>T (p.Pro742Ser)	Pathogenic	SCV005038488	Schartner V, et al. Acta Neuropathol. 2017.
16	m	Congenital	Proximal UL and LL	Congenital hypotonia, ophthalmoplegia, respiratory insufficiency and feeding difficulties	N	Core myopathy	CACNA1S	Compound heterozygous	NM_000069.3:c.4453C>T (p.Gln1485*) // NM_000069.3:c.4967del (p.Leu1656Argfs*67)	Pathogenic // Pathogenic	SCV005038489 // SCV005038490	Schartner V, et al. Acta Neuropathol. 2017.
17	m	Infancy	-	Post-exercise myalgia in the lower limbs and ichthyosis	N	TAM	CASQ1	Heterozygous	NM_001231.5:c.308G>A (p.Gly103Asp)	Pathogenic	SCV005038491	Böhm J, et al. Acta Neuropathol. 2018.
18	m	Adulthood	Proximal UL and LL	Difficulties to climb stairs with frequent falls at walk	N	TAM	CASQ1	Heterozygous	NM_001231.5:c.166A>T (p.Asn56Tyr)	Pathogenic	SCV005038492	Böhm J, et al. Acta Neuropathol. 2018.
19	m	-	-	-	-	TAM	CAV3	Heterozygous	NM_033337.3:c.136G>A (p.Ala46Thr)	Likely pathogenic	SCV005038493	In this report
20	m	-	-	-	-	CNM	CFL2	Homozygous	NM_138638.5:c.242G>A (p.Arg81Gln)	Likely pathogenic	SCV005038494	In this report
21	m	-	-	-	-	CNM	CHRNA1	Homozygous	NM_000079.4:c.1321G>A (p.Gly441Arg)	Pathogenic	SCV005038495	In this report
22	m	Congenital	-	Congenital hypotonia and cardiomyopathy	-	No biopsy	CHRNA1	Heterozygous	NM_000079.4:c.517G>A (p.Gly173Ser)	Pathogenic	SCV005038496	In this report
23	m	Congenital	Proximal LL	Congenital hypotonia, ophthalmoplegia and respiratory insufficiency	N	CNM	CHRND	Heterozygous	NM_000751.3:c.880C>T (p.Leu294Phe)	Pathogenic	SCV005038497	In this report
24	f	-	-	-	-	Core myopathy	COL6A2	Heterozygous	NM_001849.4:c.802G>A (p.Gly268Ser)	Likely pathogenic	SCV005038498	In this report
25	f	-	-	-	-	Myopathy with protein aggregates	DES	Homozygous	NM_001927.4:c.949G>C (p.Ala317Pro)	Likely pathogenic	SCV005038499	In this report
26	m	Congenital	-	-	-	CNM	DNM2	Heterozygous	NM_001005361.3:c.1810G>A (p.Glu604Lys)	Pathogenic	SCV005038500	In this report
27	f	-	-	-	-	TAM	DPAGT1	Homozygous	NM_001382.4:c.1133A>T (p.Asn378Ile)	Pathogenic	SCV005038501	Vanden Brande L, et al. Neuropathol Appl Neurobiol. 2023.
28	m	Congenital	-	Polyhydramnios, limited fetal mobility, congenital hypotonia, respiratory insufficiency, feeding difficulties, heart conduction defects, pontocerebellar hypoplasia and death at 9 days of life	-	Undefined CM	EXOSC3	Homozygous	NM_016042.4:c.92G>C (p.Gly31Ala)	Pathogenic	SCV005038502	Pinto MM, et al. Muscle Nerve. 2019.
29	m	-	-	-	-	CNM	FHL1	Hemizygous	NM_001159702.3:c.395G>T (p.Cys132Phe)	Pathogenic	SCV005038503	In this report
30	m	Adulthood	Proximal LL	Difficulties to climb stairs	1600	Nemaline myopathy	FLNC	Heterozygous	NM_001458.5:c.608G>A (p.Cys203Tyr)	Likely pathogenic	SCV005038504	Evangelista T, et al. Neuropathol Exp Neurol. 2020.
31	m	Deceased fetus	-	-	-	CNM	FOXP3	Hemizygous	NM_014009.4:c.116_122dup (p.Gly43Profs*165)	Pathogenic	SCV005038505	In this report
32	m	-	-	-	-	Protein aggregates and rimmed vacuoles	GFPT1	Compound heterozygous	NM_001244710.2:c.1309T>C (p.Phe437Leu) // NM_001244710.2:c.686-2A>G	Likely pathogenic // Pathogenic	SCV005038506 //	In this report
33	m	-	-	-	-	TAM	GGPS1	Homozygous	NM_004837.4:c.770T>G (p.Phe257Cys)	Likely pathogenic	SCV005038507	Reghan Foley A, et al. Ann Neurol. 2020.
34	m	Adulthood	Proximal UL and distal LL	-	-	Vacuolar myopathy	GNE	Compound heterozygous	NM_001128227.3:c.2116T>C (p.Tyr706His ) // NM_001128227.3:c.830G>A (p.Arg277Gln)	Likely pathogenic // Likely pathogenic	SCV005038508 // SCV005038509	Dotti MT, et al. J Neurol Sci. 2018.
35	f	-	Generalized	Myalgia, ophtalmoparesis, severe respiratory insufficiency (noninvasive ventilation), feeding difficulties (gastrostomy), distal joint retractions and scapular winging	536	Vacuolar myopathy	HNRNPA2B1	Heterozygous	NM_002137.4:c.996_997dup (p.Gly333Valfs*27)	Pathogenic	SCV005038510	H.J. Kim, et al. Nat Commun. 2022.
36	f	Adulthood	Distal UL and proximal/ distal LL	Scapular winging and early-onset cataract	300	Protein aggregates and rimmed vacuoles	HNRNPDL	Heterozygous	NM_031372.4:c.1132G>C (p.Asp378His)	Pathogenic	SCV005038511	Berardo A, et al. J Neurol. 2019.
37	m	Adulthood	Proximal UL and proximal/ distal LL	Camptocormia	449	Vacuolar myopathy	HSPB8	Heterozygous	NM_014365.3:c.508_509del (p.Gln170Glyfs*45)	Pathogenic	SCV005038512	Echaniz-Laguna A, et al. Acta Neuropathol. 2017.
38	m	-	-	-	-	Core myopathy	IDUA	Homozygous	NM_000203.5:c.826G>A (p.Glu276Lys)	Pathogenic	SCV005038513	In this report
39	m	Childhood	Proximal UL and proximal/ distal LL	Scapular winging, scoliosis, lordosis and limited walking distance	1344	CNM	MAP3K20	Homozygous	NM_016653.3:c.490_491del (p.Met164Valfs*24)	Pathogenic	SCV005038514	Vasli N, et al. Brain. 2017.
40	m	-	-	-	-	CNM	MTM1	Hemizygous	NM_000252.3:c.535C>T (p.Pro179Ser)	Pathogenic	SCV005038515	In this report
41	f	-	-	-	-	CNM	MTM1	Heterozygous	NM_000252.3:c.1261-10A>G	Pathogenic	SCV005038516	In this report
42	f	-	Proximal LL	Never able to run or jump and could not play sports, frequent falls and leukodystrophy	-	CNM	MTM1	Heterozygous	NM_000252.3:c.1262G>A (p.Arg421Gln)	Pathogenic	SCV005038517	Biancalana V, et al. Acta Neuropathol. 2017.
43	m	Congenital	-	Congenital hypotonia and death at 2 years old	-	CNM	MTM1	Hemizygous	NM_000252.3:c.575A>G (p.Tyr192Cys)	Pathogenic	SCV005038518	In this report
44	m	-	-	-	-	CFTD	MTM1	Hemizygous	NM_000252.3:c.1262G>A (p.Arg421Gln)	Pathogenic	SCV005038519	In this report
45	f	-	-	-	-	Core myopathy	MYH7	Heterozygous	NM_000257.4:c.4807G>C (p.Ala1603Pro)	Likely pathogenic	SCV005038520	In this report
46	f	Childhood	Distal UL and proximal/ distal LL	Post-exercise myalgia and Achilles tendon contractures	N	Core myopathy	MYH7	Heterozygous	NM_000257.4:c.5168T>C (p.Leu1723Pro)	Likely pathogenic	SCV005038521	Romero NB, et al. J Neurol Neurosurg Psychiatry. 2014.
47	f	-	-	-	-	No biopsy	MYH7	Heterozygous	NM_000257.4:c.4522_4524del (p.Glu1508del)	Likely pathogenic	SCV005038522	In this report
48	f	Congenital	Generalized	Congenital hypotonia, cardiomyopathy and dysmorphic features	-	Nemaline myopathy	MYO18B	Homozygous	NM_032608.7:c.6496G>T (p.Glu2166*)	Pathogenic	SCV005038523	Malfatti E, et al. J Neuromuscul Dis. 2015.
49	m	Congenital	Generalized	Congenital hypotonia, obesity, loss of ambulation, ptosis and feeding difficulties	-	Cap myopathy	MYPN	Homozygous	NM_032578.4:c.2653C>T (p.Arg855*)	Pathogenic	SCV005038524	Lornage X, et al. Ann Neurol. 2017.
50	m	-	-	-	-	Nemaline myopathy	MYPN	Homozygous	NM_032578.4:c.3158+1G>A	Pathogenic	SCV005038525	Lornage X, et al. Ann Neurol. 2017.
51	m	Congenital	-	Congenital hypotonia and death at 2 days of life	-	Nemaline myopathy	NEB	Compound heterozygous	NM_001271208.2:c.5783_5784del (p.Tyr1928Cysfs*2) // NM_001271208.2:c.8160+1G>A	Pathogenic // Pathogenic	SCV005038526 // SCV005038527	Lehtokari VL, et al. Hum Mutat. 2014. Böhm J, et al. Plos One. 2013.
52	m	Congenital	-	Congenital hypotonia, elongated face, facial diplegia, respiratory distress, deglutition problems and death at 4 months old	-	Nemaline myopathy	NEB	Compound heterozygous	NM_001271208.2:c.302dup (p.Tyr101*) // NM_001271208.2:c.7228-1G>A	Pathogenic // Pathogenic	SCV005038528 // SCV005038529	Lehtokari VL, et al. Hum Mutat. 2014. Malfatti E, et al. Acta Neuropathol Commun. 2014.
53	f	Congenital	-	Fetal akinesia, hydramnios, congenital hypotonia, dysmorphic features, respiratory insufficiency and death at 10 days of life	-	Nemaline myopathy	NEB	Compound heterozygous	NM_001271208.2:c.5574C>G (p.Tyr1858*) // NM_001271208.2:c.19101+5G>A	Pathogenic // Pathogenic	SCV005038530 // SCV005038531	Lehtokari VL, et al. Hum Mutat. 2014. Böhm J, et al. Plos One. 2013. Malfatti E, et al. Acta Neuropathol Commun. 2014.
54	m	Congenital	-	Congenital hypotonia, respiratory insufficiency and deglutition problems	-	Nemaline myopathy	NEB	Homozygous	NM_001271208.2:c.24840_24841del (p.Arg8280Serfs*2)	Pathogenic	SCV005038532	Lehtokari VL, et al. Hum Mutat. 2014. Malfatti E, et al. Acta Neuropathol Commun. 2014.
55	m	Congenital	-	Congenital hypotonia and respiratory insufficiency	-	Nemaline myopathy	NEB	Homozygous	NM_001271208.2:c.24541_24544dup (p.Thr8182Serfs*16)	Pathogenic	SCV005038533	Lehtokari VL, et al. Hum Mutat. 2014. Malfatti E, et al. Acta Neuropathol Commun. 2014.
56	f	Congenital	Proximal UL and LL	Congenital hypotonia and feeding difficulties	N	Nemaline myopathy	NEB	Compound heterozygous	NM_001271208.2:c.17541dup (p.Tyr5848Ilefs*15) // NM_001271208.2:c.5039A>G (p.Tyr1680Cys)	Pathogenic // Likely pathogenic	SCV005038534 // SCV005038535	In this report
57	m	Infancy	Proximal UL and LL	Congenital hypotonia, respiratory insufficiency and feeding difficulties	-	Nemaline myopathy	NEB	Compound heterozygous	NM_001271208.2:c.24684G>A (p.Ser8228=) [predicted effect: impact the DS of exon 175] // NM_001271208.2:c.9046C>T (p.Arg3016*)	Pathogenic // Pathogenic	SCV005038536 // SCV005038537	In this report
58	m	Infancy	Distal UL and LL	Hypotonia detected at 6 months, tracheostomy, speech delay, distal retractions and scoliosis	N	Nemaline myopathy	NEB	Compound heterozygous	NM_001271208.2:c.20928G>T (p.Gly6976=) [RTPCR and Sanger sequencing of cDNA showed that instead of 105 nt, exon 139 contains only 34 nt: frameshift and a premature stop codon] // NM_001271208.2:c.24373del (p.Arg8125Glufs*55)	Likely Pathogneic // Pathogenic	SCV005038538 // SCV005038539	Lehtokari VL, et al. Hum Mutat. 2014. Malfatti E, et al. Acta Neuropathol Commun. 2014.
59	f	Infancy	Proximal UL	Respiratory insufficiency (noninvasive ventilation) and distal joint retractions	N	Nemaline myopathy	NEB	Compound heterozygous	NM_001271208.2:c.24294_24297dup (p.Glu8100Serfs*5) // NM_001271208.2:c.1006_1018del (p.Asn336Valfs*7)	Pathogenic // Pathogenic	SCV005038548 // SCV005038540	In this report
60	m	Childhood	Proximal UL and LL	Proximal muscle weakness, facial diplegia, nasal voice, deglutition problems, mild respiratory insufficiency (discontinuous non-invasive ventilation)	-	Nemaline myopathy	NEB	Compound heterozygous	NM_001271208.2:c.5343+5G>A // NM_001271208.2:c. 22378del (p.Val7460Serfs*49)	Pathogenic // Pathogenic	SCV005038541 // SCV005038542	Lehtokari VL, et al. Hum Mutat. 2014. Malfatti E, et al. Acta Neuropathol Commun. 2014.
61	m	Congenital	-	-	-	Myopathy with protein aggregates	NEB	Compound heterozygous	NM_001271208.2:c.22696-3C>G // NM_001271208.2:c.21901_21915del (p.Pro7301Cysfs*12)	Pathogenic // Pathogenic	SCV005038543 // SCV005038544	Lehtokari VL, et al. Hum Mutat. 2014. Malfatti E, et al. Acta Neuropathol Commun. 2014.
62	m	-	-	-	-	Core-rod myopathy	NEB	Compound heterozygous	NM_001271208.2:c.18891+1G>A // NM_001271208.2:c.24294_24297dup (p.Glu8100Serfs*5)	Likely pathogenic // Likely pathogenic	SCV005038545 // SCV005038548	In this report
63	m	-	Distal UL and LL	-	-	Core-rod myopathy	NEB	Compound heterozygous	NM_001271208.2:c.16909-2A>G // NM_001271208.2:c.24294_24297dup (p.Glu8100Serfs*5)	Likely pathogenic // Likely pathogenic	SCV005038546 // SCV005038548	Lehtokari VL, et al. Hum Mutat. 2014.
64	f	-	Distal UL and LL	-	-	Core-rod myopathy	NEB	Compound heterozygous	NM_001271208.2:c.19944G>A (p.Ser6648=) [predicted effect: impact the SD of exon 129] // dup 5’-ex81;chr2.hg38:g.(151,609,084_151,609,280)_ (151,742,496_151,752,136)dup (133 kb)	VUS // Pathogenic	SCV005038547	Lehtokari VL, et al. Hum Mutat. 2014.
65	m	-	-	-	-	Core-rod myopathy	NEB	Compound heterozygous	NM_001271208.2:c.24294_24297dup (p.Glu8100Serfs*5) // NM_001271208.2:c.11601+5G>A	Pathogenic // VUS	SCV005038548 // SCV005038549	In this report
66	m	-	-	-	-	CNM	OPA1	Homozygous	NM_130837.3:c.1499G>A (p.Arg500His)	Likely pathogenic	SCV005038550	In this report
67	m	Childhood	Proximal/ distal LL	Myalgia, cramp, stiffness, joint contractures, ichthyosis, myosis and hypocalcemia	2052	TAM	ORAI1	Heterozygous	NM_032790.3:c.292G>A (p.Gly98Ser)	Pathogenic	SCV005038551	Böhm J, et al. Hum Mutat. 2017.
68	m	-	-	-	-	No biopsy	POMT1	Compound heterozygous	NM_001077365.2:c.197C>T (p.Pro66Leu) // NM_001077365.2:c.977A>G (p.Tyr326Cys)	Likely pathogenic // Likely pathogenic	SCV005038552 // SCV005038553	In this report
69	m	-	-	-	-	Undefined CM	PYROXD1	Homozygous	NM_024854.5:c.464A>G (p.Asn155Ser)	Pathogenic	SCV005038554	Lornage X, et al. Acta Neuropathol Commun. 2019. O'Grady GL, et al. Am J Hum Genet. 2016.
70	m	-	-	-	-	Core-rod myopathy	PYROXD1	Homozygous	NM_024854.5:c.464A>G (p.Asn155Ser)	Pathogenic	SCV005038554	Lornage X, et al. Acta Neuropathol Commun. 2019. O'Grady GL, et al. Am J Hum Genet. 2016.
71	f	Congenital	Generalized	Congenital hypotonia, respiratory insufficiency, ophthalmoplegia and scoliosis	N	Core myopathy	RYR1	Compound heterozygous	NM_000540.3:c.345G>A (p.Met115Ile) // NM_000540.3:c.6800dup (p.Met2267Ilefs*16)	Likely pathogenic // Likely pathogenic	SCV005038555 // SCV005038556	In this report
72	f	-	-	-	-	Core myopathy	RYR1	Compound heterozygous	NM_000540.3:c.2361-1G>A // NM_000540.3:c.4711A>G / NM_000540.3:c.10097G>A / NM_000540.3:c.11798A>G (p.Ile1571Val / p.Arg366His / p.Tyr3933Cys)	Likely pathogenic // VUS / VUS / VUS* *Pathogenicity of this combination of RYR1 variants in cis has already been described in Kraeva N, et al. Neuromuscul Disord. 2015.	SCV005038557 // -	In this report
73	f	-	-	-	-	Core myopathy	RYR1	Compound heterozygous	NM_000540.3:c.7093G>A (p.Gly2365Arg) // NM_000540.3:c.798C>T (p.Ile266=) [predicted effect: impact the SD of exon 9]	Pathogenic // Likely pathogenic	SCV005038584 // SCV005038559	In this report
74	f	-	-	-	-	Core myopathy	RYR1	Heterozygous	NM_000540.3:c.7084G>A (p.Glu2362Lys)	Likely pathogenic	SCV005038560	In this report
75	m	-	-	-	-	Core myopathy	RYR1	Heterozygous	NM_000540.3:c.14437C>T (p.His4813Tyr)	Likely pathogenic	SCV005038561	In this report
76	f	-	-	-	-	Core myopathy	RYR1	Compound heterozygous	NM_000540.3:c.1202G>A(p.Arg401His) // NM_000540.3:c.4711A>G / NM_000540.3:c.10097G>A / NM_000540.3:c. 11798A>G (p.Ile1571Val / p.Arg3366His / p.Tyr3933Cys)	Likely pathogenic // VUS / VUS / VUS* *Pathogenicity of this combination of RYR1 variants in cis has already been described in Kraeva N, et al. Neuromuscul Disord. 2015.	SCV005038562 // -	In this report
77	f	-	-	-	-	Core myopathy	RYR1	Compound heterozygous	NM_000540.3:c.9157C>T (p.Arg3053*) // NM_000540.3:c.2648T>C (p.Leu883Pro)	Likely pathogenic // Likely pathogenic	SCV005038563 // SCV005038564	In this report
78	m	-	-	-	-	Core myopathy	RYR1	Compound heterozygous	NM_000540.3:c.212C>A (p.Ser71Tyr) // NM_000540.3:c.6847A>C (p.Asn2283His)	Likely pathogenic // Likely pathogenic	SCV005045630 // SCV005045631	Garibaldi M, et al. Acta Neuropathol Commun. 2019.
79	m	-	-	-	-	CNM	RYR1	Compound heterozygous	NM_000540.3:c.9611C>T (p.Ala3204Val) // NM_000540.3:c.14545G>A (p.Val4849Ile)	Likely pathogenic // Likely pathogenic	SCV005038565 // SCV005038566	Abath Neto O, et al. Neuromuscul Disord. 2017.
80	f	-	-	-	-	CNM	RYR1	Compound heterozygous	NM_000540.3:c.8024C>A (p.Thr2675Lys) // NM_000540.3:c.2500_2501dup (p.Pro836Glyfs*49)	Likely pathogenic // Likely pathogenic	SCV005038567 // SCV005038568	Abath Neto O, et al. Neuromuscul Disord. 2017.
81	f	-	-	-	-	CNM	RYR1	Compound heterozygous	NM_000540.3:c.6860C>A (p.Ala2287Asp) // NM_000540.3:c.14939C>T (p.Thr4980Met)	Likely pathogenic // VUS	SCV005045632 // SCV005045633	Garibaldi M, et al. Acta Neuropathol Commun. 2019.
82	m	Congenital	Generalized	Congenital hypotonia, ptosis, respiratory insufficiency and deglutition problems	N	CNM	RYR1	Heterozygous	NM_000540.3:c.12083C>T (p.Ser4028Leu)	Pathogenic	SCV005045634	Biancalana V, et al. Acta Neuropathol Commun. 2021.
83	f	-	-	-	-	CNM	RYR1	Compound heterozygous	NM_000540.3:c.5449del (p.Glu1817Argfs*34) // NM_000540.3:c.3523G>A (p.Glu1175Lys)	Pathogenic // Likely pathogenic	SCV005038569 // SCV005038580	In this report
84	f	-	-	-	-	CNM	RYR1	Compound heterozygous	NM_000540.3:c.3224G>A (p.Arg1075Gln) // NM_000540.3:c.10882C>G (p.Arg3628Gly)	Likely pathogenic // VUS	SCV005038570 // SCV005038571	Abath Neto O, et al. Neuromuscul Disord. 2017.
85	f	-	-	-	-	CNM	RYR1	Compound heterozygous	NM_000540.3:c.7027G>A (p.Gly2343Ser ) // NM_000540.3:c.8342_8343del (p.Ile2781Argfs*49)	Likely Pathogenic // Pathogenic	SCV005038572 // SCV005038573	In this report
86	f	-	-	-	-	CNM	RYR1	Compound heterozygous	NM_000540.3:c.725G>A (p.Arg242Lys) // NM_000540.3:c.10348-6C>G	VUS // Likely pathogenic	SCV005038574 // SCV005038575	Abath Neto O, et al. Neuromuscul Disord. 2017.
87	f	Adulthood	Generalized	-	N	CNM	RYR1	Homozygous	NM_000540.3:c.8888T>C (p.Leu2963Pro)	Likely pathogenic	SCV005038585	In this report
88	m	-	-	-	-	CNM	RYR1	Compound heterozygous	NM_000540.3:c.3223C>T (p.Arg1075Trp) // NM_000540.3:c.7025A>G / NM_000540.3:c.7645_7650dup (p.Asn2342Ser / p.Ala2549_Leu2550dup)	Likely pathogenic // VUS / VUS	SCV005038576 // SCV005038577 / SCV005038578	Böhm J, et al. Plos One. 2013.
89	m	-	-	-	-	CNM	RYR1	Compound heterozygous	NM_000540.3:c.4837C>T (p.Gln1613*) // NM_000540.3:c.3523G>A (p.Glu1175Lys)	Pathogenic // Likely pathogenic	SCV005038579 // SCV005038580	Abath Neto O, et al. Neuromuscul Disord. 2017.
90	m	-	-	-	-	CNM	RYR1	Compound heterozygous	NM_000540.3:c.6797-6_6798del // NM_000540.3:c.9892G>A (p.Ala3298Thr)	Pathogenic // Likely pathogenic	SCV005038581 // SCV005038582	Abath Neto O, et al. Neuromuscul Disord. 2017.
91	m	-	-	-	-	CNM	RYR1	Compound heterozygous	NM_000540.3:c.1576+1G>A // NM_000540.3:c.7093G>A (p.Gly2365Arg)	Pathogenic // Likely pathogenic	SCV005038583 // SCV005038584	Abath Neto O, et al. Neuromuscul Disord. 2017.
92	m	Adulthood	Proximal/ distal UL and distal LL	-	884	CNM	RYR1	Homozygous	NM_000540.3:c.8888T>C (p.Leu2963Pro)	Likely pathogenic	SCV005038585	Böhm J, et al. Plos One. 2013.
93	m	Congenital	Generalized	Use of wheelchair for ambulation	-	CNM	RYR1	Compound heterozygous	NM_000540.3:c.325C>T (p.Arg109Trp) // NM_000540.3:c.8141_8142del (p.Tyr2714Cysfs*8)	Pathogenic // Pathogenic	SCV005038587 // SCV005038586	Böhm J, et al. Plos One. 2013.
94	m	-	-	-	-	CNM	RYR1	Compound heterozygous	NM_000540.3:c.325C>T (p.Arg109Trp) // NM_000540.3:c.6891+1G>T	Pathogenic // Pathogenic	SCV005038587 // SCV005038588	Abath Neto O, et al. Neuromuscul Disord. 2017.
95	f	-	-	-	-	CNM	RYR1	Homozygous	NM_000540.3:c.3263A>G (p.Tyr1088Cys)	Likely pathogenic	SCV005038589	Böhm J, et al. Acta Neuropathol. 2012.
96	m	Congenital	-	Congenital hypotonia, severe ophthalmoplegia, facial weakness, delayed motor milestones, respiratory distress and feeding difficulties	-	CNM	RYR1	Compound heterozygous	NM_000540.3:c.2200C>T (p.Gln734*) // NM_000540.3:c.13940T>A (p.Leu4647Gln)	Likely pathogenic // Likely pathogenic	SCV005038590 // SCV005038591	In this report
97	f	-	-	-	-	CNM	RYR1	Compound heterozygous	NM_000540.3:c.1342A>T (p.Ile448Phe) // NM_000540.3:c.6797-6_6798del	Likely pathogenic // Likely pathogenic	SCV005038592 // SCV005038581	Abath Neto O, et al. Neuromuscul Disord. 2017.
98	f	-	-	-	-	Undefined CM	RYR1	Compound heterozygous	NM_000540.3:c.8373del (p.Arg2792Glyfs*22) // NM_000540.3:c.14545G>A (p.Val4849Ile)	Likely pathogenic // Likely pathogenic	SCV005038593 // SCV005038594	In this report
99	m	-	-	-	-	Undefined CM	RYR1	Compound heterozygous	NM_000540.3:c.14524G>A (p.Val4842Met) // del ex93 -ex100	Likely Pathogenic // Pathogenic	SCV005038595 //	Bevilacqua, et al. Neuropathol Appl Neurobiol. 2011. Abath Neto O, et al. Neuromuscul Disord. 2017.
100	m	-	-	-	-	Broad A band disease	SGCG	Homozygous	NM_000231.3:c.525del (p.Phe175Leufs*20)	Likely pathogenic	SCV005038596	In this report
101	f	Congenital	Generalized	Congenital hypotonia, respiratory insufficiency (noninvasive ventilation), cardiomyopathy and scoliosis	N	Undefined CM	SPEG	Compound heterozygous	NM_005876.5:c.1071_1074dup (p.Lys359Valfs*35) // NM_005876.5:c.4399C>T (p.Arg1467*)	Likely pathogenic // Likely pathogenic	SCV005038597 // SCV005038598	Lornage X, et al. J Neuromuscul dis. 2018.
102	m	-	-	Cardiomyopathy	-	Core myopathy	SRPK3/ TTN	Digenism	NM_014370.4:c.735dup (p.Ser246Leufs*17) [SRPK3] NM_001267550.2:c.93166C>T (p.Arg31056*) [TTN]	Pathogenic (digenism)	-	Töpf A, et al. Nat Genet. In press.
103	m	-	-	-	-	Core myopathy	SRPK3/ TTN	Digenism	NM_014370.4:c.469G>A (p.Gly157Arg) [SRPK3] NM_001267550.2:c.24087del (p.Lys8030Asnfs*13) [TTN]	Pathogenic (digenism)	-	Töpf A, et al. Nat Genet. In press.
104	m	Childhood	Proximal UL and proximal/ distal LL	-	-	Core myopathy	SRPK3/ TTN	Digenism	NM_014370.4:c.749-2A>C [SRPK3] NM_001267550.2:c.106259_106271del (p.Pro35420Leufs*54) [TTN]	Pathogenic (digenism)	-	Töpf A, et al. Nat Genet. In press.
105	f	Congenital	-	Congenital hypotonia, ophthalmoparesis, hyperlaxity, retraction of the fingers and Klippel Feil syndrome	N	TAM	STIM1	Heterozygous	NM_001382567.1:c.293A>G (p.Tyr98Cys)	Likely pathogenic	SCV005038599	Morin G, et al. Hum Mut. 2019.
106	m	Childhood	Proximal/ distal UL and proximal LL	Ophtalmoparesis and distal joint contractures	1600	TAM	STIM1	Heterozygous	NM_001382567.1:c.251A>G (p.Asp84Gly)	Pathogenic	SCV005038600	Böhm J, et al. Am J Hum Genet. 2013.
107	m	-	-	-	-	Vacuolar myopathy	STIM1	Heterozygous	NM_001382567.1:c.216C>A (p.His72Gln)	Likely pathogenic	SCV005038601	In this report
108	f	Childhood	Generalized	Toe walking, distal retractions, respiratory insufficiency (noninvasive ventilation) and kyphosis	570	CNM	TOR1AIP1	Homozygous	NM_015602.4:c.63dup (p.Arg22Glnfs*88)	Pathogenic	SCV005038602	Lornage X, et al. Neurogenetics. 2021.
109	m	-	-	-	-	Nemaline myopathy	TPM2	Heterozygous	NM_003289.4:c.5A>G (p.Asp2Gly)	Likely pathogenic	SCV005038603	In this report
110	m	Infancy	Proximal UL and distal LL	Bilateral ptosis, cardiomyopathy and respiratory insufficiency	-	Nemaline myopathy	TPM3	Heterozygous	NM_152263.4:c.502C>T (p.Arg168Cys)	Pathogenic	SCV005038604	Malfatti E, et al. Neuromuscul Disord. 2013.
111	m	-	-	-	-	Core myopathy	TPM3	Heterozygous	NM_152263.c.502C>G (p.Arg168Gly)	Pathogenic	SCV005038605	In this report
112	f	-	-	-	-	CNM	TPM3	Heterozygous	NM_152263.4:c.401G>A (p.Arg134Gln)	Likely pathogenic	SCV005038606	In this report
113	m	-	-	-	-	CNM	TRIP4	Compound heterozygous	NM_016213.5:c.55_56insCT (p.Gln19Profs*47) // NM_016213.5:c.1199del (p.Gln400Argfs*12)	Pathogenic // Pathogenic	SCV005038607 // SCV005038608	Villar-Quiles RN, et al. Ann Neurol. 2020.
114	m	-	-	-	-	Core myopathy	TTN	Compound heterozygous	NM_001267550.2:c.35713+1G>A / NM_001267550.2:c.99643C>T (p.Arg33215Trp) // NM_001267550.2:c.53918del (p.Gly17973Glufs*18)	VUS / VUS // Likely pathogenic	SCV005038609 / SCV005038610 // SCV005038611	In this report
115	f	-	-	-	-	CNM	TTN	Compound heterozygous	NM_001267550.2:c.107867del (p.Leu35956Argfs*16) // NM_001267550.2:c.52021C>T (p.Arg17341*)	Likely pathogenic // Likely pathogenic	SCV005038612 // SCV005038613	In this report
116	m	Childhood	Proximal UL and LL	Acquisition of walking at 16 months, difficulties to climb stairs and positivity of Gowers sign	500	CNM	TTN	Compound heterozygous	NM_001267550.2:c.1507C>T (p.Gln503*) // NM_001267550.2:c.106374G>A (p.Lys35458=) [predicted effect: impact the SD of exon 358]	Likely pathogenic // VUS	SCV005038614 // SCV005038615	In this report
117	f	-	-	-	-	CNM	TTN	Compound heterozygous	NM_001267550.2:c.107425del (p.Asp35809Thrfs*35) // NM_001267550.2:c.97417del (p.Arg32473Valfs*19)	Likely pathogenic // Likely pathogenic	SCV005038616 // SCV005038617	In this report
118	m	-	-	-	-	CNM	TTN	Compound heterozygous	NM_001267550.2:c.35828dup (p.Glu11945Argfs*6) // NM_001267550.2:c.30883G>T (p.Glu10295*)	Likely pathogenic // Likely pathogenic	SCV005038618 // SCV005038619	In this report
119	m	-	-	-	-	CNM	TTN	Compound heterozygous	NM_001267550.2:c.32312-1G>A // NM_001267550.2:c.67495C>T (p.Arg22499*)	Likely pathogenic // Pathogenic	SCV005038620 // SCV005038621	In this report
120	f	-	Proximal UL and proximal/ distal LL	-	-	CNM	TTN	Homozygous	NM_001267550.2:c.21961G>A (p.Glu7321Lys)	Likely pathogenic	SCV005038622	In this report
121	f	-	-	-	-	Cytoplasmic bodies	TTN	Homozygous	NM_001267550.2:c.95195C>T (p.Pro31732Leu)	Likely pathogenic	SCV005038623	In this report
122	f	Congenital	Proximal UL and LL	Congenital hypotonia, cardiomyopathy, respiratory insufficiency (noninvasive ventilation), feeding difficulties and scoliosis	N	Core myopathy	UNC45B	Compound heterozygous	NM_001267052.2:c.2326C>T (p.Arg776Trp) // NM_001267052.2:c.2255+5G>C	Likely pathogenic // Likely pathogenic	SCV005038624 // SCV005038625	Donkervoort S, et al. Am J Hum Genet. 2020.
123	m	-	-	-	-	Vacuolar myopathy	VMA21	Hemizygous	NM_001017980.4:c.272G>C (p.Gly91Ala)	Likely pathogenic	SCV005038626	In this report
